# Supplementary material for: Calcium/calmodulin-dependent protein kinase IV promotes imiquimod-induced psoriatic inflammation via macrophages and keratinocytes in mice
Source: Nat Commun. 2022 Jul 22;13:4255. doi: 10.1038/s41467-022-31935-8 (PMC9307837; doi:10.1038/s41467-022-31935-8)
Supplement: Supplementary file 4 — Source Data [file 41467_2022_31935_MOESM4_ESM.xlsx]

## Sheet: Fig. 1
Fig. 1b	HC	Ps		Fig. 1d	CAMK4	IL1B		CAMK4	IL12B
	0.501602	3.74034			3.74034	1.46462		3.74034	2.65441
	0.750943	6.60314			6.60314	5.4357		6.60314	10.3884
	0.437472	1.36079			1.36079	0.284577		1.36079	11.2892
	0.703882	9.68123			9.68123	10.4104		9.68123	15.5806
	1.24605	2.53338			2.53338	4.54411		2.53338	4.1075
	0.43146	2.32071			2.32071	4.26709		2.32071	7.39664
	0.4327	1.37263			1.37263	5.32472		1.37263	3.24523
	0.953213	5.01724			5.01724	1.29297		5.01724	4.20626
	0.672639	3.00951			3.00951	5.48085		3.00951	0.290594
	0.30019	3.0697			3.0697	1.22716		3.0697	2.7117
	0.449597	2.39121			2.39121	2.15876		2.39121	6.6257
	1.09229	8.7239			8.7239	29.3565		8.7239	20.5557
	1.15601	3.53824			3.53824	9.2744		3.53824	18.9728
	0.654043	4.78945			4.78945	35.4808		4.78945	16.8722
	0.733766	2.43444			2.43444	8.6507		2.43444	14.3474
	0.217986	1.15716			1.15716	4.95711		1.15716	5.27064
	2.96437	1.21891			1.21891	6.01067		1.21891	20.0856
	0.876123	1.07698			1.07698	12.2662		1.07698	7.92509
	1.10372	3.55863			3.55863	1.82347		3.55863	4.61904
	1.66152	0.889481			0.889481	4.71386		0.889481	5.424
	0.409326	2.29003			2.29003	4.59249		2.29003	7.15149
	1.70077	1.16791			1.16791	1.985		1.16791	3.21765
	3.20003	0.650871			0.650871	1.64233		0.650871	1.68437
	1.14974	3.53244			3.53244	0.920225		3.53244	4.49959
Fig. 1c		HC															Ps
%	CD4+	98.8	98	97.9	98.5	98	98.3	95.3	94.7	91	93.2	98.6	98	97.8	94.7	91.5	99.9	99.9	99.6	99	99.1	99.6	99.7	99.5	99.8	99.7	99.7	99.7
	CD8+	94.5	98.3	78.1	98.5	97	98	92.9	93	92	81.5	89	80.8	96.7	92	93.3	99.1	98.9	98.9	97.5	96.9	98.5	99.2	98	95.6	99.4	98.8	97.4
	DN	99.3	99.2	99.3	99.6	99	99.2	99	97.4	96.7	99	99.5	98.7	98.8	98.7	98.4	99.7	99.4	99.6	100	100	99.5	99.3	100	99.8	99.1	99.1	99.6
	CD14+	97.7	97.8	85.7	97.5	96.6	99	95.8	97	98.6	98.5	96.7	87.7	95.7	95.4	98.9	99.5	99.8	97.2	99.6	99.9	96.2	99.8	99	98.8	99.1	99.3	98.7
MFI (×10^3)		HC															Ps
	CD4+	3.305	2.773	2.99	2.532	2.793	2.476	2.176	2.352	2.084	2.155	2.998	2.75	2.587	2.082	2.081	5.305	4.773	4.272	3.474	3.464	4.232	5.295	4.676	5.062	4.924	4.92	4.884
	CD8+	3.008	2.795	1.754	2.65	2.854	2.726	2.079	2.262	2.119	1.535	2.637	1.725	2.631	1.955	2.184	5.008	5.795	4.409	3.593	3.66	4.335	5.621	4.887	4.828	5.301	5.179	4.992
	DN	3.765	3.096	3.426	3.151	3.27	3.057	2.596	2.828	2.487	2.585	3.54	3.116	3.024	2.483	2.527	5.765	5.096	4.505	4.476	4.384	4.49	6.19	5.814	5.601	5.795	5.592	5.52
	CD14+	6.406	6.002	3.95	5.642	5.597	5.541	4.46	5.979	5.181	5.199	5.659	3.86	5.103	4.226	5.14	8.406	8.002	6.831	5.875	6.116	6.594	9.733	7.863	9.385	8.972	8.156	8.938
Fig. 1f													Fig. 1g		Vas			IMQ
														F4/80+ cells	1.10724	0.914368	0.982274	5.84832	3.66369	3.49194
														CD11c+ cells	1.47586	0.756305	0.897218	2.83939	3.9435	2.17151
														Primary KCs	1.04767	0.79929	1.18392	1.96285	2.32943	2.0358

## Sheet: Fig. 2
Fig. 2b	IMQ (days)	Camk4+/+								Camk4-/-
Back skin thickness	0	0.55	0.57	0.6	0.52	0.54	0.51	0.55	0.54	0.52	0.58	0.6	0.54	0.59	0.57	0.55	0.58
	1	0.53	0.54	0.59	0.55	0.58	0.53	0.58	0.52	0.59	0.53	0.57	0.58	0.57	0.55	0.56	0.54
	2	0.74	0.77	0.7	0.68	0.66	0.68	0.64	0.7	0.68	0.64	0.62	0.67	0.66	0.65	0.71	0.68
	3	1.05	1.09	1.12	0.97	0.95	0.98	0.97	1.09	0.89	0.77	0.86	0.79	0.85	0.82	0.81	0.78
	4	1.42	1.48	1.52	1.39	1.55	1.46	1.42	1.26	1.09	1	1.05	1.22	1.01	1.19	1.11	1.04
	5	1.91	1.85	1.8	1.79	1.88	1.87	1.82	1.78	1.42	1.39	1.44	1.5	1.3	1.51	1.35	1.48
Scaling	IMQ (days)	Camk4+/+								Camk4-/-
	0	0	0	0	0	0	0	0	0	0	0	0	0	0	0	0	0
	1	0	0	0	0	0	0	0	0	0	0	0	0	0	0	0	0
	2	0.5	1	1	0.5	0.5	1	0.5	1	0.5	1	0.5	0.5	0	0.5	0.5	0.5
	3	2	2.5	2	1.5	1.5	2	1.5	2	1	0.5	1	1	0.5	0.5	1	1
	4	3	3	2.5	2.5	2	2.5	2.5	3	2	1.5	2	1.5	1.5	1	1.5	2
	5	4	3.5	3	3.5	3	3.5	3	3.5	2.5	2	3	2.5	2	2	2.5	3
Erythema	IMQ (days)	Camk4+/+								Camk4-/-
	0	0	0	0	0	0	0	0	0	0	0	0	0	0	0	0	0
	1	0	0	0	0	0	0	0	0	0	0	0	0	0	0	0	0
	2	1	0.5	1	0.5	0.5	0.5	1	1	0.5	0.5	1	0	1	0.5	1	0.5
	3	2	1.5	1.5	1.5	1	1.5	2	1.5	1.5	1.5	2	1	1	1.5	2	1.5
	4	3	2.5	3	2.5	2	2.5	3	2.5	2.5	2	3	2.5	2	3	2.5	2
	5	4	3.5	4	3	3	3.5	4	3.5	3.5	3	4	3.5	4	3.5	3.5	4
Fig. 2d	Camk4+/+-IMQ	Camk4-/--IMQ
	92.74	78.32
	99.03	63.52
	141.13	62.88
	77.76	65.1
	94.6	63.36
	109.04	46.85
	100.43	77.06
	136.88	70.09
Fig. 2e	Gene name	Log2(fc)	Significant	Biological process
	Il1b	-0.769611	No	Cytokines
	Il17a	-4.91111	P < 0.0001	Cytokines
	Il17f	-4.97872	P < 0.0001	Cytokines
	Il18	-1.03752	P = 0.0058	Cytokines
	Il20	-6.15013	P < 0.0001	Cytokines
	Il22	-11.514	P < 0.0001	Cytokines
	Ccl20	-2.98786	P = 0.0001	Chemokines
	Ccl27a	-1.13639	P = 0.0106	Chemokines
	Ccl27b	-1.8609	P = 0.0009	Chemokines
	S100a8	-1.54411	P = 0.0002	Antimicrobial peptides
	S100a9	-1.1687	P = 0.0023	Antimicrobial peptides
	Lcn2	-0.668632	No	Antimicrobial peptides
	Lce3b	-1.10807	No	Epidermis development
	Lce3c	-0.820916	No	Epidermis development
	Lce3f	-1.53322	P = 0.0037	Epidermis development
	Sprr2b	-1.86955	P = 0.0010	Epidermis development
	Sprr2d	-0.679388	No	Epidermis development
	Krt15	-1.79358	P = 0.0003	Epidermis development
	Il10	1.44249	No	Tissue repair-related genes
	Il10ra	1.47376	P = 0.0038	Tissue repair-related genes
	Il10rb	0.754755	No	Tissue repair-related genes
	Mmp2	2.41261	P = 0.0004	Tissue repair-related genes
	Mmp9	2.28289	P < 0.0001	Tissue repair-related genes
	Hgf	2.1011	P = 0.0005	Tissue repair-related genes
	Igf1	1.31086	P = 0.0135	Tissue repair-related genes
	Tgfb1	1.05566	P = 0.0040	Tissue repair-related genes
	Trem2	2.06543	P < 0.0001	Phagocytosis-related genes
	Gpnmb	2.33401	P < 0.0001	Phagocytosis-related genes
	Cd5l	1.94212	P = 0.0081	Phagocytosis-related genes
	Fcrls	1.81046	P = 0.0033	Phagocytosis-related genes
Fig. 2f		Camk4+/+-IMQ				Camk4-/--IMQ
	S100a8	0.559812	1.13813	1.78767	0.514384	0.449293	0.200501	0.274598	0.190798
	S100a9	0.622069	1.06964	1.68758	0.620712	0.414796	0.256666	0.506154	0.234675
	Lcn2	0.860358	1.53841	1.40663	0.194604	0.916801	0.246694	0.360688	0.708518
	Il1b	0.927258	0.986453	0.591095	1.49519	0.412156	0.152797	0.224521	0.339815
	Il17a	1.84142	0.706277	0.736771	0.716843	0.00879266	0.0406026	0.0835426	0.0123124
	Il17f	0.477203	0.648876	0.936543	1.93792	0.179833	0.19235	0.189344	0.253128
	Il22	1.41829	0.71419	1.3719	0.492091	0.0177305	0.0223446	0.167201	0.0667727
	Ccl20	1.43452	0.966617	0.615142	0.982204	0.189722	0.0726243	0.304104	0.0180339

## Sheet: Fig. 3
Fig. 3a	% of CD45+	Camk4+/+								Camk4-/-
Neutrophils	Ctrl	0.32	0.39	0.39	0.35	0.47	0.4	0.45		0.75	1.93	0.37	0.84	2.14	0.39	1.01
	IMQ	58.92	53.21	58.32	52.1	57.91	50.16	57.72	51.15	36.33	60.54	26.58	59.63	45.94	65.44	35.63	65.06
	Cell number	Camk4+/+								Camk4-/-
	Ctrl	0.07	0.09	0.08	0.06	0.1	0.07	0.11		0.18	0.41	0.08	0.15	0.39	0.08	0.15
	IMQ	433.06	424.62	477.64	448.58	425.64	347.61	509.09	472.63	297.54	521.25	184.2	525.94	385.9	618.41	314.26	546.5
Fig. 3b	% of CD45+	Camk4+/+								Camk4-/-
F4/80+CD11c+ cells	Ctrl	11.71	9.85	12.97	11.64	10.86	13.69	12.71		17.23	23.28	15.78	15.59	21.36	15.23	22.23
	IMQ	1.05	1.4	0.94	1.33	0.97	1.23	0.85	1.1	1.22	0.47	1.69	0.43	0.71	0.43	1.23	0.42
	Cell number	Camk4+/+								Camk4-/-
	Ctrl	2.46	2.36	2.72	2.1	2.28	2.46	3.05		4.13	4.89	3.31	2.81	3.84	3.2	3.33
	IMQ	7.75	11.21	7.7	11.46	7.13	8.54	7.51	10.2	10.01	4.05	11.73	3.83	6	4.09	10.81	3.54
CD11b+ DCs	% of CD45+	Camk4+/+								Camk4-/-
	Ctrl	5.21	8.65	5.42	3.97	7.08	4.09	3.76		4.07	5.32	7.2	3.8	3.9	6.07	5.39
	IMQ	1.79	1.94	1.83	2.02	1.91	1.96	1.9	1.86	1.21	0.69	1.26	0.65	1.13	0.64	1.14	0.66
	Cell number	Camk4+/+								Camk4-/-
	Ctrl	1.09	2.08	1.14	0.71	1.49	0.74	0.9		0.98	1.12	1.51	0.68	0.7	1.27	0.81
	IMQ	13.14	15.46	15.02	17.39	14.01	13.57	16.8	17.22	9.87	5.96	8.75	5.73	9.48	6.05	10.07	5.58
MHCII+ macrophages	% of CD45+	Camk4+/+								Camk4-/-
	Ctrl	34.1	29.71	35.59	37.8	34.39	39.27	40.62		24.47	25.44	41.06	31	30.04	46.14	26.15
	IMQ	3.02	3.6	2.99	3.87	2.62	3.27	2.55	3.25	11.84	3.53	9.63	3.25	11.23	3.4	9.22	3.15
	Cell number	Camk4+/+								Camk4-/-
	Ctrl	7.16	7.13	7.47	6.8	7.22	7.07	9.75		5.87	5.34	8.62	5.58	5.41	9.69	3.92
	IMQ	22.17	28.73	24.48	33.32	19.24	22.66	22.45	30.05	96.98	30.36	66.73	28.66	94.32	32.13	81.29	26.46
Fig. 3c	% of CD45+	Camk4+/+								Camk4-/-
CD4+	Ctrl	12.35	13.99	16.19	14.72	13.7	14.64	13.83		11.56	12.98	11.66	13.05	14.37	12.56	12.79
	IMQ	8.42	4.84	7.65	11.01	5.62	7.23	9.01	8.21	9.26	6.84	10.91	8.61	7.88	9.28	10.16	8.13
	Cell number	Camk4+/+								Camk4-/-
	Ctrl	2.59	3.36	3.4	2.65	2.88	2.64	3.32		2.77	2.73	2.45	2.35	2.59	2.64	1.92
	IMQ	44.21	27.59	44.75	67.71	29.51	35.79	56.76	54.19	54.17	42.07	54	54.24	47.28	62.64	64.01	48.78
γδ TCR+	% of CD45+	Camk4+/+								Camk4-/-
	Ctrl	0.86	1.44	3.36	1.35	1.51	2.26	1.62		1.12	1.65	1.58	1.01	1.52	0.98	0.89
	IMQ	4.31	3.58	4.01	2.59	3.21	3.79	2.25	4.36	1.03	1.52	0.98	1.49	1.57	1.35	1.05	2.13
	Cell number	Camk4+/+								Camk4-/-
	Ctrl	0.18	0.35	0.71	0.24	0.32	0.41	0.39		0.27	0.35	0.33	0.18	0.27	0.21	0.13
	IMQ	22.63	20.41	23.46	15.93	16.85	18.76	14.18	28.78	6.03	9.35	4.85	9.39	9.42	9.11	6.62	12.78
Fig. 3d	% of CD45+	Camk4+/+								Camk4-/-
IL17A+	Ctrl	0.86	2.13	3.93	1.5	2.4	3.03	2.31		1.67	1.56	1.65	1.62	1.66	1.61	1.63
	IMQ	8.37	4.76	7.11	3.97	6.57	5.94	5.54	7.74	2.26	3.46	2.27	3.52	2.86	2.87	2.9	2.88
IFN-γ+	% of CD4+	Camk4+/+								Camk4-/-
	Ctrl	2.21	2.26	2.91	3.18	2.59	2.7	2.64		3.83	3.76	2.81	3.29	3.32	2.52	3.26
	IMQ	30.89	33.92	27.61	23.48	27.19	30.77	28.19	28.66	28.46	30.67	20.31	25.61	19.89	24.32	35.69	25.32
IL17A+	% of CD4+	Camk4+/+								Camk4-/-
	Ctrl	0.41	0.52	0.65	0.37	0.83	0.64	0.56		0.58	0.53	0.85	0.99	1.05	0.39	0.28
	IMQ	3.95	3.77	4.86	3.29	5.29	3.82	3.58	4.34	2.03	1.69	1.83	2.05	2.26	2.31	2.59	1.92
IL-4+	% of CD4+	Camk4+/+								Camk4-/-
	Ctrl	0.81	1.01	1.17	1.16	1.24	1.09	1.06		0.88	1.02	1.67	0.94	1.26	1.35	1.18
	IMQ	1.15	1.57	2.03	1.73	1.31	1.3	1.88	1.04	1.2	1.69	1.95	2.9	1.98	1.82	1.93	1.45
IFN-γ+	% of γδ TCR+	Camk4+/+								Camk4-/-
	Ctrl	6.98	5.72	4.59	5.76	3.79	5.37	2.98		5.41	6.18	3.91	4.24	5.06	6.09	3.1
	IMQ	7.66	8.09	7.26	5.31	6.29	4.98	7.13	6.31	8.72	5.99	6.78	7.68	5.43	8.01	9.34	8.17
IL17A+	% of γδ TCR+	Camk4+/+								Camk4-/-
	Ctrl	3.74	3.25	4.67	5.53	4.24	3.96	6.56		4.88	6.14	4.77	5.4	3.22	7.96	5.52
	IMQ	15.62	22.15	22.95	17.91	19.36	18.55	19.93	23.96	9.69	8.58	10.02	11.71	12.4	11.79	10.36	9.88

## Sheet: Fig. 4
Fig. 4a	Camk4+/+-IMQ	Camk4-/--IMQ
	1.12423	11.5393
	1.1559	2.8931
	1.02813	2.74157
	0.678861	8.96844
	1.27819	13.2385
	0.567812	0.984652
	1.23864	5.39274
	0.927353	6.83426
Fig. 4e	MFI	Camk4+/+-IMQ								Camk4-/--IMQ
	F4/80+CD11c+ cells	1775.3	1804	1778.2	1592.1	1673.6	2038.1	2192.1	1989.1	2149.4	2425.5	2071.2	1968.2	1798.1	2196.9	1836.1	1900.2
	CD11b+ DCs	1433.4	1376.7	1014.8	1689.1	1567.5	1691.2	1789.3	1532.9	1444.8	1727.5	1474.5	1398.9	1582.6	1792.1	1822.2	1322.1
	MHCII+ macrophages	2714.4	2699.4	2328.9	2543.8	2179.6	2345.7	2749.7	2234.9	4506.2	5084.6	4124.3	4469.2	4321.7	4896.9	4836.2	4019.7

## Sheet: Fig. 5
Fig. 5a
Fig. 5b
Fig. 5c	1	2	3	4	5	6	7	8	9	10	11	12
	1.05783	0.666666	11.7076	0.392085	33.8742	11.46	0.99465	1.07332	0.482583	0.729097	1.13678	0.864051
	0.913867	0.521073	8.45786	0.463499	36.1053	13.1051	0.690252	0.50854	0.692089	0.81438	1.32436	0.921978
	1.04201	0.274181	12.7887	0.466971	29.9451	11.9769	1.04929	0.830573	0.598375	0.677427	0.992519	0.757067
Fig. 5d	1	2	3	4	5	6	7	8	9	10	11	12
	78.3771	65.4449	274.909	77.0329	917.099	453.696	46.3592	43.4926	70.534	53.307	68.8404	43.913
	69.907	63.9883	318.805	73.358	921.475	487.057	54.6281	49.4265	67.2956	45.1522	70.7411	43.4926
	64.4808	64.2355	634.951	74.3361	832.841	388.462	56.5262	51.9389	69.4837	56.5262	71.5601	41.7738
Fig. 5e		Camk4+/+ BMDMs				Camk4-/- BMDMs
	Cd80	0.839087	1.08224	1.39006	0.688453	1.50417	1.16242	1.10504	1.56048
	Cd86	1.9893	0.999901	0.453929	0.56215	1.81025	3.89058	1.17568	3.30306
	Nos2	0.134154	1.82599	1.81306	0.228667	4.94297	0.953467	1.80534	2.83335
	Tnf	1.31149	1.3022	0.958605	0.431607	2.48699	1.04939	1.85645	7.52464
	Il1b	0.056326	1.93423	1.99274	0.016687	1.19109	0.503931	0.796565	0.952851
	Il23a	0.814445	0.768085	0.967286	1.43897	1.94898	0.423897	0.772929	2.09324
	Arg1	0.43502	0.50207	0.718482	2.34447	0.515019	0.64673	0.756716	0.863532
	Retnla	0.415051	0.422715	1.28755	1.87618	12.6058	19.945	14.0917	15.011
	Chil3	2.14642	0.721537	0.716669	0.416119	7.68676	3.61936	2.26234	4.17935
	Tgfb1	1.25098	0.680329	0.702367	1.36637	1.44786	1.85519	1.89807	1.99847
	Il10	2.46628	0.544695	0.531359	0.448013	7.15365	1.75061	3.85281	5.43857
Fig. 5f		Camk4+/+ BMDMs				Camk4-/- BMDMs
	Cd36	1.68031	1.14235	0.47959	0.697698	0.941866	1.44093	0.655741	1.81198
	Trem2	1.07776	0.51309	0.907332	1.50302	1.70042	2.64041	1.50252	3.51194
	Axl	1.60324	1.12065	0.520663	0.755574	1.02222	1.28739	0.7577	1.73152
	Mertk	0.811261	0.50674	0.556298	2.12572	0.694348	1.36244	0.700605	1.28198
	Gpnmb	1.92493	1.01129	0.366798	0.696789	5.68604	7.49753	3.32857	6.80228
	Cd81	1.36294	0.990019	0.715691	0.931333	1.38485	1.63055	1.22361	1.90504
	Cd5l	2.33215	0.533756	1.07356	0.137709	2.34593	3.92691	4.25024	5.32887
	Fcrls	1.92578	0.793596	0.377533	0.903613	3.5452	5.14905	1.37194	4.1492
	Macro	0.976382	1.41444	0.327508	1.25014	28.0885	36.5352	11.8229	31.8347
Fig. 5g
Fig. 5h	1	2	3	4
	0.994898	37.9234	2.23043	1.31717
	0.997337	74.7214	3.28957	1.17414
	0.99917	152.159	18.6022	19.5058
Fig. 5i	1	2	3	4
	74.7895	358.211	71.6316	23.7368
	82.1579	401.368	41.8947	48.7368
	32.1579	286.895	44.5263	41.8947
Fig. 5j		PBS			KN-93
	IL1B	1.03357	0.894431	1.07198	0.473209	0.480868	0.389904
	IL6	0.937737	1.11344	0.933132	1.50349	0.690777	2.68345
	IL23A	0.916444	0.967041	1.11649	0.812235	1.44231	1.29776
	IL12B	0.897768	0.987505	1.11484	0.457666	0.522545	0.485696
	TGFB1	1.08452	1.04704	0.867831	1.12784	1.37457	1.46691

## Sheet: Fig. 6
Fig. 6b	IMQ (days)	Camk4+/+ BMDMs						Camk4-/- BMDMs
Back skin thickness	0	0.53	0.49	0.55	0.53	0.5	0.52	0.56	0.51	0.57	0.53	0.49	0.54
	1	0.55	0.6	0.59	0.61	0.58	0.6	0.54	0.57	0.53	0.61	0.55	0.6
	2	0.7	0.69	0.63	0.72	0.65	0.71	0.72	0.58	0.63	0.53	0.6	0.65
	3	1.19	0.95	1.09	1.21	0.99	1.01	0.69	0.65	0.67	0.69	0.68	0.7
	4	1.35	1.42	1.31	1.29	1.32	1.4	0.75	0.81	0.82	0.75	0.8	0.83
	5	1.75	1.69	1.7	1.73	1.6	1.65	0.91	0.95	0.99	1.02	1.01	1.1
Scaling	IMQ (days)	Camk4+/+ BMDMs						Camk4-/- BMDMs
	0	0	0	0	0	0	0	0	0	0	0	0	0
	1	0	0	0	0	0	0	0	0	0	0	0	0
	2	0.5	0.5	0	0.5	0	0.5	0	0	0	0.5	0	0
	3	1	1.5	2	1	0.5	1	0	0	0.5	1	0.5	0
	4	3	3.5	2.5	3	2	2.5	1	1	1.5	1.5	1	0.5
	5	3.5	4	3	3	3.5	4	2	2.5	2.5	2	2.5	2
Erythema	IMQ (days)	Camk4+/+ BMDMs						Camk4-/- BMDMs
	0	0	0	0	0	0	0	0	0	0	0	0	0
	1	0	0	0	0	0	0	0	0	0	0	0	0
	2	0.5	0.5	0	1	0.5	1	0	0.5	0.5	0.5	0	0.5
	3	2.5	2	1.5	2	1.5	2	0.5	1.5	1	0.5	0.5	1
	4	3	2.5	3	3.5	3	3.5	2	2	1.5	1	1.5	2
	5	4	3.5	4	4	4	4	3	3	2.5	1.5	2	2.5
Fig. 6d	Camk4+/+ BMDMs	Camk4-/- BMDMs
	100.74	59.55
	96.02	69.79
	119.64	104.07
	80.47	50.16
	97.55	67.32
	137.56	66.19
Fig. 6e		Camk4+/+ BMDMs				Camk4-/- BMDMs
	S100a8	1.37614	0.875157	0.887534	0.938213	0.754999	0.427007	0.118426	0.457084
	S100a9	1.37228	1.0854	0.802316	0.847304	0.580587	0.325839	0.12652	0.431656
	Camp	1.42611	1.01034	0.767892	0.902097	0.73569	0.551471	0.82378	0.655931
	Tnf	0.526533	0.357998	2.9299	1.82901	0.259715	0.212318	0.167733	0.267085
	Ifng	0.964823	1.62215	0.463097	1.39127	0.399474	0.787482	2.54507	1.15489
	Il1b	0.42658	0.240836	3.94597	2.48197	0.158388	1.09683	0.161205	0.455646
	Il17a	1.27089	1.61607	0.652088	0.738118	0.664907	0.16961	0.292793	0.503873
	Il23a	0.787519	0.716156	1.26496	1.38631	0.344388	0.240325	0.276878	0.435531
	Ccl2	1.16876	0.624671	1.37842	0.986848	0.259956	0.553626	0.112532	0.253854
	Ccl20	1.28561	0.763652	0.935655	1.07917	0.725042	0.336456	0.13266	0.480948
	Il10	1.09199	2.56984	0.490692	0.723413	7.21715	4.51645	11.0363	6.40088

## Sheet: Fig. 7
Fig. 7b	IMQ (days)	Camk4fl/fl						Camk4fl/fl Lyz2-Cre
Back skin thickness	0	0.49	0.52	0.58	0.45	0.52	0.57	0.48	0.54	0.55	0.49	0.59	0.55
	1	0.55	0.73	0.59	0.53	0.52	0.58	0.55	0.62	0.67	0.58	0.71	0.62
	2	0.83	0.89	0.81	0.79	1.01	1.12	0.79	0.84	0.82	0.67	0.81	0.83
	3	1.31	1.19	1.23	1.11	1.19	1.39	0.89	0.77	0.86	0.79	0.9	0.89
	4	1.79	1.51	1.71	1.87	1.7	1.82	0.99	0.82	1.03	1.11	0.91	1.02
	5	1.93	1.68	1.82	2.04	1.84	2.01	1.21	1.29	1.25	1.35	1.11	1.47
Scaling	IMQ (days)	Camk4fl/fl						Camk4fl/fl Lyz2-Cre
	0	0	0	0	0	0	0	0	0	0	0	0	0
	1	0	0	0	0	0	0	0	0	0	0	0	0
	2	0.5	0.5	0	0	0.5	0.5	0	0.5	0.5	0	0.5	0
	3	1.5	2	1.5	1	2	2	0.5	1	1.5	0.5	1	0.5
	4	3	2.5	3	3.5	3	3.5	1.5	2	2	1	1.5	1.5
	5	4	4	3.5	4	3.5	4	2.5	2.5	2.5	2	2.5	2
Erythema	IMQ (days)	Camk4fl/fl						Camk4fl/fl Lyz2-Cre
	0	0	0	0	0	0	0	0	0	0	0	0	0
	1	0	0	0	0	0	0	0	0	0	0	0	0
	2	0	0.5	0.5	0.5	0.5	0	0	0	0.5	0.5	0	0.5
	3	1	1.5	2	1.5	1.5	1	0.5	0.5	1	1	0.5	1
	4	2.5	3	3.5	3	2.5	2	2	1.5	1.5	2	1.5	2
	5	3.5	4	4	4	3.5	3.5	3	2.5	2.5	3	2	3
Fig. 7d	Camk4fl/fl	Camk4fl/fl Lyz2-Cre
	119.43	63.3
	93.26	78
	109.93	82.76
	80.42	70.88
	103.14	59.39
	109.37	66.02
Fig. 7e		Camk4fl/fl				Camk4fl/fl Lyz2-Cre
	S100a8	0.819751	0.746135	1.24822	1.18589	0.059111	0.053377	0.063821	0.073618
	S100a9	0.825758	0.802742	1.18083	1.19067	0.121237	0.109686	0.100549	0.144242
	Camp	0.463645	0.494867	1.52552	1.51597	0.019111	0.015518	0.016299	0.023023
	Tnf	0.457732	0.460691	1.46963	1.61194	0.228944	0.24864	0.181457	0.279227
	Ifng	0.429533	0.483685	1.5651	1.52168	0.631994	0.534776	0.562618	0.844508
	Il1b	0.82191	0.939517	1.12907	1.1095	0.187984	0.186662	0.138748	0.228045
	Il17a	0.7637	0.697737	1.2798	1.25877	1.04927	1.78167	1.11719	1.76565
	Il23a	0.933633	0.882989	1.07945	1.10392	0.312051	0.249189	0.202324	0.434738
	Ccl2	1.1168	1.27482	0.804974	0.803401	0.032018	0.033643	0.036363	0.075566
	Ccl20	0.831984	2.93784	0.111578	0.118099	1.30008	1.36976	3.38817	1.52251
Fig. 7f	Camk4fl/fl	Camk4fl/fl Lyz2-Cre		Camk4fl/fl	Camk4fl/fl Lyz2-Cre		Camk4fl/fl	Camk4fl/fl Lyz2-Cre		Camk4fl/fl	Camk4fl/fl Lyz2-Cre
	63.29	60.1		2.69	1.31		0.16	0.36		2.53	1.79
	57.47	27.43		0.81	5.9		0.35	0.64		0.81	6.06
	65.94	69.51		1.09	1.94		0.72	0.1		0.36	2.3
	60.38	57.75		1.7	3.25		0.24	0.8		1.75	4.16
	61.71	65.44		1.02	2.4		0.58	0.89		0.27	2.4
	61.76	56.05		1.43	2.8		0.42	0.64		0.26	3.38
	Neutrophils			F4/80+CD11c+ cells			CD11b+ DCs			MHCII+ macrophages
Fig. 7g	Camk4fl/fl	Camk4fl/fl Lyz2-Cre		Camk4fl/fl	Camk4fl/fl Lyz2-Cre		Camk4fl/fl	Camk4fl/fl Lyz2-Cre		Camk4fl/fl	Camk4fl/fl Lyz2-Cre
	505.05	567.95		21.46	12.42		1.26	3.39		20.19	16.93
	531.02	224.65		7.49	48.32		3.21	5.23		7.49	49.64
	581.59	613.08		9.59	17.07		6.39	0.92		3.2	20.29
	443.79	400.21		12.51	22.49		1.79	5.52		12.86	28.86
	427.65	577.18		7.09	21.21		4.02	7.81		1.85	21.21
	505.81	411.97		11.71	20.56		3.41	4.72		2.09	24.81
	Neutrophils			F4/80+CD11c+ cells			CD11b+ DCs			MHCII+ macrophages

## Sheet: Fig. 8
Fig. 8b		Medium						siCAMK4						TNF+IL17A						TNF+IL17A/siCAMK4
	Early stage	2.07	1.71	2.11	1.57	2.19	1.96	1.92	2.07	2.44	2.36	2.15	2.2	1.48	1.68	2.2	2.07	2.07	2	3.59	3.81	3.83	3.6	4.46	4.69
	Late stage	11.7	14.5	14.1	16.9	15.4	15.8	18.8	20.3	20.6	21.7	20.7	20.7	7.82	12	8.84	10.3	10.7	10.6	17.2	13.8	17	17	15.9	15.8
Fig. 8c		Medium				siCAMK4				TNF+IL17A				TNF+IL17A/siCAMK4
	G0/G1	65.24	61.09	64.12	64.92	68.45	67.29	68.97	66.27	72.54	72.79	71.96	71.78	75.72	77.4	75.43	74.62
	S	18.77	24.64	22.71	21.6	23.26	22.24	22.01	22.15	15.11	18.74	15.52	15.86	13.14	9.45	11.39	9.13
	G2/M	12.88	10.78	9.46	10.3	5.09	6.33	5.61	7.76	8.06	4.98	7.35	7.69	6.12	8.08	7.67	8.4
Fig. 8d		Medium			siCAMK4			TNF+IL17A			TNF+IL17A/siCAMK4
	S100A8	1	1.04012	1.01986	1.38096	1.42147	1.40107	11.5624	11.6829	11.6225	9.05393	9.90154	9.46826
	S100A9	1	1.02673	1.01328	1.42052	1.37376	1.39695	7.36562	7.77482	7.56746	7.36372	6.59025	6.96626
	CAMP	1	1.435	1.19792	0.457071	0.600503	0.523901	7.44049	5.54603	6.4238	2.82822	1.39876	1.98897
	DEFB4A	1	0.97781	0.988843	1.05047	1.08674	1.06845	13.6022	13.7574	13.6796	11.9713	12.2257	12.0978
	SPRR2A	1	1.1351	1.06541	1.02622	0.989044	1.00746	12.1669	10.1376	11.106	8.78011	7.85379	8.30404
	SPRR2B	1	0.915218	0.95667	0.904385	1.09564	0.995428	9.44564	8.90009	9.16881	6.34083	8.39531	7.29611
	TNF	1	0.953584	0.976517	1.11759	1.5299	1.30759	15.7901	17.1016	16.4327	12.0002	12.9225	12.4528
	IL1B	1	0.921322	0.959855	0.685485	0.724344	0.704646	6.98267	8.28895	7.60783	6.69292	9.20792	7.85034
	CCL2	1	1.01585	1.00789	1.93548	1.90077	1.91805	8.80606	8.5759	8.69022	7.02834	6.49085	6.75425
	CCL20	1	1.01588	1.00791	1.46996	1.36497	1.4165	12.3614	12.618	12.489	9.33173	8.57486	8.94529
Fig. 8e
Fig. 8f

## Sheet: Fig. 9
Fig. 9c	IMQ (days)	PBS					KN-93
Back skin thickness	0	0.61	0.65	0.62	0.58	0.55	0.63	0.59	0.6	0.64	0.62	0.57	0.63
	1	0.6	0.63	0.64	0.62	0.59	0.62	0.61	0.59	0.63	0.65	0.66	0.7
	2	0.66	0.65	0.68	0.7	0.69	0.67	0.65	0.62	0.69	0.71	0.73	0.75
	3	1.05	1.17	1.09	1.1	1.13	0.74	0.78	0.77	0.84	0.86	0.8	0.89
	4	1.78	1.75	1.62	1.59	1.7	1.28	1.2	1.14	1.31	1.38	1.26	1.19
	5	1.91	1.82	1.85	1.9	1.96	1.35	1.4	1.41	1.47	1.3	1.48	1.5
Scaling	IMQ (days)	PBS					KN-93
	0	0	0	0	0	0	0	0	0	0	0	0	0
	1	0	0	0	0	0	0	0	0	0	0	0	0
	2	0.5	1.5	0.5	1	0.5	0.5	0	0.5	0.5	0	0.5	0.5
	3	2	2.5	2	2.5	2	1	0.5	1	1	1	0.5	1
	4	2.5	3	3	3.5	3	1.5	1	2	1.5	2	1	1.5
	5	4	3.5	3	4	3.5	2.5	2	2	2	2.5	2	2
Erythema	IMQ (days)	PBS					KN-93
	0	0	0	0	0	0	0	0	0	0	0	0	0
	1	0	0	0	0	0	0	0	0	0	0	0	0
	2	1	0.5	0.5	1	0.5	0.5	0	1	0.5	0.5	0	0.5
	3	1.5	1.5	1.5	2	1.5	2	1	1.5	1.5	1	1	2
	4	2	3	2.5	3	2.5	2.5	3	2.5	2.5	2	2	2.5
	5	3	4	3.5	3.5	3	3	4	3.5	3	3	3.5	3.5
Fig. 9e	PBS	KN-93
	122.95	65.97
	155.38	62.06
	89.76	62.36
	85.06	69.32
	83.67	66.36
		49.35
		63
Fig. 9f		PBS			KN-93
	S100a8	0.867419	1.28111	0.897879	0.13132	0.0560712	0.0858094
	S100a9	0.864712	1.16393	0.995584	0.112188	0.0495141	0.074531
	Camp	0.859005	1.17355	0.992271	0.84304	0.726164	0.782422
	Tnf	1.13004	0.991071	0.893264	0.0560469	0.319088	0.133731
	Ifng	0.604452	0.998487	1.64547	0.33969	0.668559	0.476553
	Il1b	1.09244	0.977531	0.944882	0.0157531	0.0031227	0.0070137
	Il17a	0.988132	0.862503	1.18236	0.0134964	0.0756404	0.0319511
	Il23a	1.14097	0.920627	0.955169	0.346957	0.237179	0.286864
	Ccl2	1.04273	0.952997	0.998532	0.242109	0.131084	0.178148
	Ccl20	1.22908	0.905931	0.88984	1.01871	0.370393	0.614266
	Il10	1.17145	1.06899	0.802953	3.12519	3.35582	3.23845

## Sheet: Fig. S2
Fig. S2a
Fig. S2b
Fig. S2c		Vas			IMQ
	CD3+ T cells	0.774266	1.08108	1.18746	6.18824	5.9474	4.70337
	CD19+ B cells	1.04519	1.33914	0.708193	1.0964	1.51443	1.64999
	Ly6G+ neutrophils	1.45763	0.858207	0.684493	0.612326	1.7018	1.25892

[truncated: 5 more sheets: Fig. S5, Fig. S6, Fig. S7, Fig. S8, Fig. S9]
